# Supplementary material for: Safety Assessment of the Modified Lactoperoxidase System—In Vitro Studies on Human Gingival Fibroblasts
Source: Int J Mol Sci. 2023 Jan 30;24(3):2640. doi: 10.3390/ijms24032640 (PMC9916481; doi:10.3390/ijms24032640)
Supplement: Supplementary file 1 [file ijms-24-02640-s001.zip]

Archive with 1 entries (1 files):
- ijms-2132842-supplementary.pdf
